# Supplementary material for: The endoplasmic reticulum connects to the nucleus by constricted junctions that mature after mitosis
Source: EMBO Rep. 2024 Jun 14;25(7):18. doi: 10.1038/s44319-024-00175-w (PMC11239909; doi:10.1038/s44319-024-00175-w)
Supplement: Supplementary file 2 — Movie EV1 [file 44319_2024_175_MOESM2_ESM.zip › readme.txt]

Movie EV1 - Visualization of ER–NE junction in 3D with tomography.
The movie shows a junction connecting the endoplasmic reticulum to the nuclear envelope in a raw EM tomogram, as well as the 3D mesh of the junction. Note the constricted junction neck at the interface between the ER and the NE. The size of scale bar is indicated in the movie.
