# Supplementary material for: The endoplasmic reticulum connects to the nucleus by constricted junctions that mature after mitosis
Source: EMBO Rep. 2024 Jun 14;25(7):18. doi: 10.1038/s44319-024-00175-w (PMC11239909; doi:10.1038/s44319-024-00175-w)
Supplement: Supplementary file 3 — Movie EV2 [file 44319_2024_175_MOESM3_ESM.zip › readme.txt]

Movie EV2 - 3D visualization of ER–NE junctions shown in Figure 2A.
The movie shows the raw EM tomograms and 3D meshes of the ER–NE junctions with and without lumen shown in Figure 2A. Scale bars: 20 nm.
