# Supplementary material for: The endoplasmic reticulum connects to the nucleus by constricted junctions that mature after mitosis
Source: EMBO Rep. 2024 Jun 14;25(7):18. doi: 10.1038/s44319-024-00175-w (PMC11239909; doi:10.1038/s44319-024-00175-w)
Supplement: Supplementary file 4 — Movie EV3 [file 44319_2024_175_MOESM4_ESM.zip › readme.txt]

Movie EV3 - 3D visualization of ER–NE junctions shown in Figure EV1A.
The movie shows the raw EM tomograms and 3D meshes of the four ER–NE junctions with and without lumen shown in Figure EV1A. Scale bars: 20 nm.
