# Supplementary material for: The endoplasmic reticulum connects to the nucleus by constricted junctions that mature after mitosis
Source: EMBO Rep. 2024 Jun 14;25(7):18. doi: 10.1038/s44319-024-00175-w (PMC11239909; doi:10.1038/s44319-024-00175-w)
Supplement: Supplementary file 5 — Movie EV4 [file 44319_2024_175_MOESM5_ESM.zip › readme.txt]

Movie EV4 - 3D visualization of an ER piece that forms simultaneously a constricted junction to the NE and a wide junction to an ER sheet shown in Figure EV1F.
The movie shows the raw EM tomograms and 3D meshes of the ER–NE and ER–ER junctions shown in Figure EV1F. Scale bar: 200 nm.
