# Supplementary material for: The endoplasmic reticulum connects to the nucleus by constricted junctions that mature after mitosis
Source: EMBO Rep. 2024 Jun 14;25(7):18. doi: 10.1038/s44319-024-00175-w (PMC11239909; doi:10.1038/s44319-024-00175-w)
Supplement: Supplementary file 6 — Movie EV5 [file 44319_2024_175_MOESM6_ESM.zip › readme.txt]

Movie EV5 - 3D visualization of ER–ER/NE junctions in late anaphase cells shown in Figure 3A.
The movie shows the raw EM tomograms and 3D meshes of the two ER–ER/NE junctions shown in Figure 3A. The size of scale bars is indicated in the movie.
