# Supplementary material for: The endoplasmic reticulum connects to the nucleus by constricted junctions that mature after mitosis
Source: EMBO Rep. 2024 Jun 14;25(7):18. doi: 10.1038/s44319-024-00175-w (PMC11239909; doi:10.1038/s44319-024-00175-w)
Supplement: Supplementary file 7 — Movie EV6 [file 44319_2024_175_MOESM7_ESM.zip]

Archive with 2 entries (2 files):
- Movie-EV6.mp4
- readme.txt
