# Supplementary material for: The endoplasmic reticulum connects to the nucleus by constricted junctions that mature after mitosis
Source: EMBO Rep. 2024 Jun 14;25(7):18. doi: 10.1038/s44319-024-00175-w (PMC11239909; doi:10.1038/s44319-024-00175-w)
Supplement: Supplementary file 7 — Movie EV6 [file 44319_2024_175_MOESM7_ESM.zip › readme.txt]

Movie EV6 - 3D visualization of ER–NE junctions in early telophase cells shown in Figure 3D.
The movie shows the raw EM tomograms and 3D meshes of the two ER–NE junctions shown in Figure 3D. The size of scale bars is indicated in the movie.
