# Supplementary material for: The endoplasmic reticulum connects to the nucleus by constricted junctions that mature after mitosis
Source: EMBO Rep. 2024 Jun 14;25(7):18. doi: 10.1038/s44319-024-00175-w (PMC11239909; doi:10.1038/s44319-024-00175-w)
Supplement: Supplementary file 8 — Source data Fig. 1 [file 44319_2024_175_MOESM8_ESM.zip]

Archive with 10 entries (7 files):
- Figure 1/1A/
- Figure 1/1A/Fig1A_1.png
- Figure 1/1A/Fig1A_2.png
- Figure 1/1A/Fig1A_3.png
- Figure 1/1A/Fig1A_4.png
- Figure 1/1B/
- Figure 1/1B/Fig1B_1.png
- Figure 1/1B/Fig1B_2.png
- Figure 1/1C/
- Figure 1/1C/Fig1C.png
