# Supplementary material for: The endoplasmic reticulum connects to the nucleus by constricted junctions that mature after mitosis
Source: EMBO Rep. 2024 Jun 14;25(7):18. doi: 10.1038/s44319-024-00175-w (PMC11239909; doi:10.1038/s44319-024-00175-w)
Supplement: Supplementary file 9 — Source data Fig. 2 [file 44319_2024_175_MOESM9_ESM.zip]

Archive with 10 entries (7 files):
- Figure 2/2A/
- Figure 2/2A/Fig2A_1.png
- Figure 2/2A/Fig2A_2.png
- Figure 2/2A/Fig2A_3.png
- Figure 2/2A/Fig2A_4.png
- Figure 2/2E_I/
- Figure 2/2E_I/Source-data-Figure-2.xlsx
- Figure 2/2F/
- Figure 2/2F/Fig2F_1.png
- Figure 2/2F/Fig2F_2.png
