# Supplementary material for: The endoplasmic reticulum connects to the nucleus by constricted junctions that mature after mitosis
Source: EMBO Rep. 2024 Jun 14;25(7):18. doi: 10.1038/s44319-024-00175-w (PMC11239909; doi:10.1038/s44319-024-00175-w)
Supplement: Supplementary file 9 — Source data Fig. 2 [file 44319_2024_175_MOESM9_ESM.zip › Figure 2/2E_I/Source-data-Figure-2.xlsx]

## Sheet: Sheet1
Figure 2E			Figure 2I
without lumen	6.51595		28.0778
without lumen	4.22979		15.1991
with lumen	7.73012		43.4027
with lumen	16.2249		48.473
with lumen	23.561		57.0028
without lumen	7.0496		49.1168
with lumen	22.0355		42.8107
with lumen	11.1378		49.1497
without lumen	7.22346		62.2631
with lumen	14.6957		43.6186
with lumen	19.6668		65.9774
with lumen	19.0635		76.6657
with lumen	21.2556		58.1631
without lumen	6.20589		45.2538
without lumen	7.56492
without lumen	8.08953
without lumen	7.28784
without lumen	7.64052
with lumen	18.7431
