# Supplementary material for: The endoplasmic reticulum connects to the nucleus by constricted junctions that mature after mitosis
Source: EMBO Rep. 2024 Jun 14;25(7):18. doi: 10.1038/s44319-024-00175-w (PMC11239909; doi:10.1038/s44319-024-00175-w)
Supplement: Supplementary file 10 — Source data Fig. 3 [file 44319_2024_175_MOESM10_ESM.zip]

Archive with 16 entries (13 files):
- Figure 3/3A/
- Figure 3/3A/Fig3A_1.png
- Figure 3/3A/Fig3A_2.png
- Figure 3/3A/Fig3A_3.png
- Figure 3/3A/Fig3A_4.png
- Figure 3/3A/Fig3A_5.png
- Figure 3/3A/Fig3A_6.png
- Figure 3/3D/
- Figure 3/3D/Fig3D_1.png
- Figure 3/3D/Fig3D_2.png
- Figure 3/3D/Fig3D_3.png
- Figure 3/3D/Fig3D_4.png
- Figure 3/3D/Fig3D_5.png
- Figure 3/3D/Fig3D_6.png
- Figure 3/3F/
- Figure 3/3F/Source-data-Figure-3.xlsx
