# Supplementary material for: The endoplasmic reticulum connects to the nucleus by constricted junctions that mature after mitosis
Source: EMBO Rep. 2024 Jun 14;25(7):18. doi: 10.1038/s44319-024-00175-w (PMC11239909; doi:10.1038/s44319-024-00175-w)
Supplement: Supplementary file 10 — Source data Fig. 3 [file 44319_2024_175_MOESM10_ESM.zip › Figure 3/3F/Source-data-Figure-3.xlsx]

## Sheet: Sheet1
Figure 3C		Figure 3F
73.7979		without lumen	6.08155
30.4675		with lumen	53.6983
55.73		with lumen	19.4936
43.92		with lumen	34.3899	truncated
71.4844		with lumen	11.5249
28.8061		with lumen	18.027
107.34		with lumen	28.9521	truncated
79.5306		with lumen	30.0975
45.5012		with lumen	63.1716
86.3045		without lumen	5.77975
80.5311		without lumen	6.63659
63.4136		with lumen	36.8674	truncated
50.4564		with lumen	23.8525	truncated
39.9644		with lumen	18.8574
79.4747		with lumen	25.85
17.4063		without lumen	8.98939
67.9294		with lumen	19.62
		with lumen	28.2603
