# Supplementary material for: The endoplasmic reticulum connects to the nucleus by constricted junctions that mature after mitosis
Source: EMBO Rep. 2024 Jun 14;25(7):18. doi: 10.1038/s44319-024-00175-w (PMC11239909; doi:10.1038/s44319-024-00175-w)
Supplement: Supplementary file 11 — Source data Fig. 4 [file 44319_2024_175_MOESM11_ESM.zip]

Archive with 8 entries (5 files):
- Figure 4/4A/
- Figure 4/4A/Fig4A_1.png
- Figure 4/4A/Fig4A_2.png
- Figure 4/4B/
- Figure 4/4B/Fig4B_1.png
- Figure 4/4B/Fig4B_2.png
- Figure 4/4C-D/
- Figure 4/4C-D/Source-data-Figure-4C-D.xlsx
