# Supplementary material for: The endoplasmic reticulum connects to the nucleus by constricted junctions that mature after mitosis
Source: EMBO Rep. 2024 Jun 14;25(7):18. doi: 10.1038/s44319-024-00175-w (PMC11239909; doi:10.1038/s44319-024-00175-w)
Supplement: Supplementary file 11 — Source data Fig. 4 [file 44319_2024_175_MOESM11_ESM.zip › Figure 4/4C-D/Source-data-Figure-4C-D.xlsx]

## Sheet: Sheet1
Figure 4C				Figure 4D
	Telophase	Interphase			Telophase	Interphase
with lumen	0.124781	0.0561474		with lumen	49.9126	44.9179
without lumen	0.0356518	0.0505327		without lumen	14.2607	40.4261
ambiguous	0.0178259	0.022459		ambiguous	7.13037	17.9672
