# Supplementary material for: The endoplasmic reticulum connects to the nucleus by constricted junctions that mature after mitosis
Source: EMBO Rep. 2024 Jun 14;25(7):18. doi: 10.1038/s44319-024-00175-w (PMC11239909; doi:10.1038/s44319-024-00175-w)
Supplement: Supplementary file 12 — Source data Fig. 5 [file 44319_2024_175_MOESM12_ESM.zip]

Archive with 20 entries (15 files):
- Figure 5/5A/
- Figure 5/5A/Fig5A_1.png
- Figure 5/5A/Fig5A_2.png
- Figure 5/5A/Fig5A_3.png
- Figure 5/5A/Fig5A_4.png
- Figure 5/5B/
- Figure 5/5B/Fig5B_1.png
- Figure 5/5B/Fig5B_2.png
- Figure 5/5B/Fig5B_3.png
- Figure 5/5C/
- Figure 5/5C/Fig5C_1.png
- Figure 5/5C/Fig5C_2.png
- Figure 5/5C/Fig5C_3.png
- Figure 5/5E_G/
- Figure 5/5E_G/Source-data-Figure-5.xlsx
- Figure 5/5F/
- Figure 5/5F/Fig5F_1.png
- Figure 5/5F/Fig5F_2.png
- Figure 5/5F/Fig5F_3.png
- Figure 5/5F/Fig5F_4.png
