# Supplementary material for: The endoplasmic reticulum connects to the nucleus by constricted junctions that mature after mitosis
Source: EMBO Rep. 2024 Jun 14;25(7):18. doi: 10.1038/s44319-024-00175-w (PMC11239909; doi:10.1038/s44319-024-00175-w)
Supplement: Supplementary file 12 — Source data Fig. 5 [file 44319_2024_175_MOESM12_ESM.zip › Figure 5/5E_G/Source-data-Figure-5.xlsx]

## Sheet: Sheet1
Figure 5E									Figure 5G
Pancreatic			HeLa			Macrophage			69.5726
ER-NE	ER-ER		ER-NE	ER-ER		ER-NE	ER-ER		38.0554
30.8263	81.1209		25.6159	82.4221		44.2449	37.8697		47.4323
19.8014	91.6181		13.6965	62.9581		27.4498	43.8533		27.9947
32.8989	146.799		17.0011	65.0246		8.22172	41.7065		47.8251
12.4209	125.692		28.412	41.7625		20.0111	18.3128		12.5634
35.0252	66.5161		38.4767	76.1762		10.7379	72.0625		30.8517
16.9989	78.7907		16.6803	9.79449		13.3334	45.8011		15.0603
24.8796	101.333		23.3439	28.7859		10.6414	71.1392		6.78332
21.0704	145.338		9.51378	78.2623		16.0001	56.2209		45.6314
14.0086	108.823		26.6553	104.036		16.0028	65.0117		13.5375
17.489	98.6369		22.0214	40.1226		21.3255	63.094		30.0802
9.69421	94.4371		22.0999	85.5062		14.1335	95.2764		69.9064
17.8788	115.101		24.5876	69.5428		20.7048	52.084		28.4273
44.7984	135.849		24.5828	38.935		14.7541	39.4233
16.7997	122.571		27.5482	64.1305		14.3792	52.7215
37.019	63.021		39.5451	52.1303		45.062	42.0516
17.6186	91.7046		30.3799	55.412		20.9485	74.8803
11.5077	151.051		25.8962	41.7287		12.0262	34.4803
13.3991	155.909		21.6145	75.8361		10.6666	81.9729
11.6426	134.161		22.4573	69.1228		38.3744	64.3119
38.0526	64.9798		19.5001	90.7083		21.9271	46.2501
20.1436	116.703		18.4063	15.0037		12.4258	72.0189
15.4497	111.629		24.6769			26.331	103.568
140.682	108.177		12.9998			33.3928	8.08278
20.3982	117.545					15.5066	18.8163
13.596	186.149					46.3055
14.7505	34.2542					28.5354
20.0001	114.954					22.9872
9.59877						15.4936
118.239						26.4855
54.6479						27.5302
21.3215						13.4927
14.1357
26.5045
34.8525
